# Supplementary material for: Transdiagnostic subgroups of cognitive impairment in early affective and psychotic illness
Source: Neuropsychopharmacology. 2023 Sep 22;49(3):573–83. doi: 10.1038/s41386-023-01729-7 (PMC10789737; doi:10.1038/s41386-023-01729-7)
Supplement: Supplementary file 2 — Table S1 [file 41386_2023_1729_MOESM2_ESM.xlsx]

## Sheet: vars
variables included	test name
Accuracy_whole_T0	Rey-Osterrieth complex figure test
Accuracy_whole_Immediate_T0	Rey-Osterrieth complex figure test
Accuracy_whole_Delayed_T0	Rey-Osterrieth complex figure test
Placement_whole_T0	Rey-Osterrieth complex figure test
Placement_whole_Immediate_T0	Rey-Osterrieth complex figure test
Placement_whole_Delayed_T0	Rey-Osterrieth complex figure test
Score_whole_T0	Rey-Osterrieth complex figure test
Score_whole_Immediate_T0	Rey-Osterrieth complex figure test
Score_whole_Delayed_T0	Rey-Osterrieth complex figure test
GDANVA_Number_correct_Faces_condition_T0	Diagnostic Analysis of Non-Verbal Accuracy
GFDS_Number_of_correct_trials_T0	Wechsel Intelligence Scale for Adults IV (subtest: digit span, foward)
GFDS_Maxdigitsstringlengthcorrect_reminded_at_least_o_T0	Wechsel Intelligence Scale for Adults IV (subtest: digit span, foward)
GBDS_Number_of_correct_trials_T0	Wechsel Intelligence Scale for Adults IV (subtest: digit span, backward)
GBDS_Maxdigitsstringlengthcorrect_reminded_at_least_o_T0	Wechsel Intelligence Scale for Adults IV (subtest: digit span, backward)
GPVF_Correct_00_60_letter_1_T0	Verbal Fluency test
GPVF_Correct_00_15_letter_1_T0	Verbal Fluency test
GPVF_Correct_15_30_letter_1_T0	Verbal Fluency test
GPVF_Correct_30_45_letter_1_T0	Verbal Fluency test
GPVF_Correct_45_60_letter_1_T0	Verbal Fluency test
GSVF_Correct_00_60_category_1_T0	Verbal Fluency test
GSVF_Correct_00_15_category_1_T0	Verbal Fluency test
GSVF_Correct_15_30_category_1_T0	Verbal Fluency test
GSVF_Correct_30_45_category_1_T0	Verbal Fluency test
GSVF_Correct_45_60_category_1_T0	Verbal Fluency test
GTMA_1_Time_of_execution_T0	Trail Making Test
GTMB_1_Time_of_execution_T0	Trail Making Test
CPTIP_Number_correct_50_trials_T0	Continuous performance test
CPTIP_Number_error_distracting_stimuli_50_trials_T0	Continuous performance test
CPTIP_Number_error_filler_stimuli_50_trials_T0	Continuous performance test
CPTIP_Number_omissions_50_trials_T0	Continuous performance test
CPTIP_Number_correct_100_trials_T0	Continuous performance test
CPTIP_Number_error_distracting_stimuli_100_trials_T0	Continuous performance test
CPTIP_Number_error_filler_stimuli_100_trials_T0	Continuous performance test
CPTIP_Number_omissions_100_trials_T0	Continuous performance test
CPTIP_Number_correct_150_trials_T0	Continuous performance test
CPTIP_Number_error_distracting_stimuli_150_trials_T0	Continuous performance test
CPTIP_Number_error_filler_stimuli_150_trials_T0	Continuous performance test
CPTIP_Number_omissions_150_trials_T0	Continuous performance test
CPTIP_Number_correct_200_trials_T0	Continuous performance test
CPTIP_Number_error_distracting_stimuli_200_trials_T0	Continuous performance test
CPTIP_Number_error_filler_stimuli_200_trials_T0	Continuous performance test
CPTIP_Number_omissions_200_trials_T0	Continuous performance test
CPTIP_Number_correct_250_trials_T0	Continuous performance test
CPTIP_Number_error_distracting_stimuli_250_trials_T0	Continuous performance test
CPTIP_Number_error_filler_stimuli_250_trials_T0	Continuous performance test
CPTIP_Number_omissions_250_trials_T0	Continuous performance test
CPTIP_Number_correct_300_trials_T0	Continuous performance test
CPTIP_Number_error_distracting_stimuli_300_trials_T0	Continuous performance test
CPTIP_Number_error_filler_stimuli_300_trials_T0	Continuous performance test
CPTIP_Number_omissions_300_trials_T0	Continuous performance test
CPTIP_Number_correct_whole_test_T0	Continuous performance test
CPTIP_Number_error_distracting_stimuli_whole_test_T0	Continuous performance test
CPTIP_Number_error_filler_stimuli_whole_test_T0	Continuous performance test
CPTIP_Number_omissions_whole_test_T0	Continuous performance test
CPTIP_Reaction_times_correct_whole_test_T0	Continuous performance test
CPTIP_Reaction_times_correct_50_trials_T0	Continuous performance test
CPTIP_Reaction_times_correct_100_trials_T0	Continuous performance test
CPTIP_Reaction_times_correct_150_trials_T0	Continuous performance test
CPTIP_Reaction_times_correct_200_trials_T0	Continuous performance test
CPTIP_Reaction_times_correct_250_trials_T0	Continuous performance test
CPTIP_Reaction_times_correct_300_trials_T0	Continuous performance test
SOPT_Errors_8_elements_01_T0	Self-ordered Pointing Task
SOPT_Errors_8_elements_02_T0	Self-ordered Pointing Task
SOPT_Errors_8_elements_03_T0	Self-ordered Pointing Task
SOPT_Maxcorrectresponsesbeforeerr8elem01_T0	Self-ordered Pointing Task
SOPT_Maxcorrectresponsesbeforeerr8elem02_T0	Self-ordered Pointing Task
SOPT_Maxcorrectresponsesbeforeerr8elem03_T0	Self-ordered Pointing Task
SOPT_Errors_10_elements_01_T0	Self-ordered Pointing Task
SOPT_Errors_10_elements_02_T0	Self-ordered Pointing Task
SOPT_Errors_10_elements_03_T0	Self-ordered Pointing Task
SOPT_Maxcorrectresponsesbeforeerr10elem01_T0	Self-ordered Pointing Task
SOPT_Maxcorrectresponsesbeforeerr10elem02_T0	Self-ordered Pointing Task
SOPT_Maxcorrectresponsesbeforeerr10elem03_T0	Self-ordered Pointing Task
GDSST_Correct_number_symbol_matchings_T0	Digit-Symbol Substitution Test
GDSST_Score_symbol_matchings_T0	Digit-Symbol Substitution Test
HAVLT_WRD_Corrected_T0	Hopkins Auditory Verbal Learning Test
HAVLT_REP_Corrected_T0	Hopkins Auditory Verbal Learning Test
HAVLT_A1W_Corrected_T0	Hopkins Auditory Verbal Learning Test
HAVLT_A7W_Corrected_T0	Hopkins Auditory Verbal Learning Test
SOPT_Span06_Corrected_T0	Self-ordered Pointing Task
SAT_Explicit_adaptive_salience	Salience Task
SAT_Explicit_aberrant_salience	Salience Task
SAT_Implicit_adaptive_salience	Salience Task
SAT_Implicit_aberrant_salience	Salience Task
